# Supplementary material for: Relationships between parental responsive feeding and infant appetitive traits: The moderating role of infant temperament
Source: Front Psychol. 2023 Feb 6;14:1115274. doi: 10.3389/fpsyg.2023.1115274 (PMC9939436; doi:10.3389/fpsyg.2023.1115274)
Supplement: Supplementary file 1 [file Data_Sheet_1.ZIP]

Archive with 2 entries (2 files):
- Supplementary table/table s1.docx
- Supplementary table/table s2.docx
